# Supplementary material for: Diversity and selective sweep in the OsAMT1;1 genomic region of rice
Source: BMC Evol Biol. 2011 Mar 8;11:61. doi: 10.1186/1471-2148-11-61 (PMC3062601; doi:10.1186/1471-2148-11-61)
Supplement: Additional file 1 — Table S1: Details of sources, classification, and haplotypes of accessions of cultivated rice and wild rice used in this study. [file 1471-2148-11-61-S1.XLS]

## Sheet: Sheet1
Additional file 1-Table S1: Details of sources, classifications, and haplotypes of accessions of cultivated rice and wild rice used in this study
Samples ID	Name	IRGC number	IRIS_GID	Source	Type	Landrace/Elite	Haplotype	Samples used in Table 2 and Fig.2	Samples from the OryzaSNP project
001	Hejiang 10			China	japonica	Elite	H1	√
002	Heijing 2			China	japonica	Elite	H1
003	Laoguangtou 83			China	japonica	Landrace	H1	√
004	Baimaodao			China	japonica	Landrace	H1
005	Erjiunan 1			China	indica	Elite	H1
006	Annongwanjing B			China	japonica	Elite	H1
008	Aijiaonante			China	indica	Elite	H1	√
009	L301B			China	indica	Elite	H1
010	Guanglu'ai 4			China	indica	Elite	H1	√
011	Xiang'aizao 10			China	indica	Elite	H1
012	Jinnante 43B			China	indica	Elite	H1	√
013	Jing 7623			China	japonica	Elite	H1
014	Xiangzaoxian 7			China	indica	Elite	H1
015	80B			China	indica	Elite	H1
017	Zhuzhen B			China	indica	Elite	H1
018	Baoxie 123B			China	indica	Elite	H1
019	Zhenshan 97			China	indica	Elite	H1	√
020	Heimangdao			China	japonica	Landrace	H1
022	Jinnante B			China	indica	Elite	H1	√
023	Funingzipi			China	japonica	Landrace	H1	√
025	Gzhenshan 97B			China	indica	Elite	H1	√
026	Qingsi'ai 16B			China	indica	Elite	H2	√
027	Liming B			China	japonica	Elite	H1
028	Nipponbare			IRRI	japonica	Elite	H1	√
029	Nanxiongzaoyou			China	indica	Landrace	H2	√
030	Jiangnongzao 1			China	indica	Elite	H1	√
031	Zaoshuxianghei			China	indica	Elite	H1	√
032	IR661-1			IRRI	indica	Elite	H1	√
034	Weiguo			China	japonica	Elite	H1	√
035	Gui 630			China	indica	Elite	H1	√
036	Dianrui 409B			China	indica	Elite	H1	√
037	Liaojing 287			China	japonica	Elite	H1
038	Huhui 628			China	japonica	Elite	H1
039	IR65482-4-136-2-2			IRRI	indica	Elite	H1	√
041	88B			China	indica	Elite	H1
042	Gu 154			China	indica	Elite	H1	√
044	Ninghui 21			China	japonica	Elite	H1
045	Xianghui 91269			China	indica	Elite	H1	√
046	Longhuamaohu			China	japonica	Landrace	H1	√
047	Lucaihao			China	indica	Landrace	H1
048	Zhonglou 1			China	japonica	Landrace	H1	√
049	Yelicanghua			China	japonica	Landrace	H3	√
050	Shuiyuan 300 li			China	japonica	Landrace	H1
051	Shufeng 101			China	indica	Elite	H1	√
052	Chengdu'ai 3			China	indica	Elite	H1	√
053	Xiangai B			China	indica	Elite	H1	√
054	Sankecun			China	indica	Landrace	H1
055	Gongju 73			China	indica	Landrace	H1
056	Jiabala			China	indica	Landrace	H1
057	Taishannuo			China	indica	Landrace	H1
058	Guizhao 2			China	indica	Elite	H1
059	76--1			China	japonica	Elite	H1	√
061	Huke 3			China	indica	Elite	H1	√
062	Taizhongzailai 1			China	indica	Elite	H2	√
063	Teqingxuanhui			China	indica	Elite	H1
064	Huangsiguizhan			China	indica	Elite	H1	√
065	Aituogu 151			China	indica	Elite	H1
066	Xiangwanxian 1			China	indica	Elite	H1	√
067	Xiangwanxian 3			China	indica	Elite	H1
068	Taizhong 65			China	japonica	Elite	H1	√
069	Zaoshunonghu 6			China	japonica	Elite	H1
070	Jinyou 1			China	indica	Elite	H1	√
071	Chengnongshuijing			China	indica	Elite	H1
072	Pei C122			China	japonica	Elite	H1	√
073	Minghui 63			China	indica	Elite	H1	√
074	Guihuahuang			China	japonica	Elite	H1	√
075	Momi			China	indica	Landrace	H1	√
076	Xiushui 115			China	japonica	Elite	H1	√
078	Sanbaili			China	indica	Landrace	H1	√
079	Jindao 1			China	japonica	Elite	H1	√
080	Xingguo			China	japonica	Elite	H1	√
081	Dandongludao			China	japonica	Landrace	H1	√
083	Liusha 1			China	indica	Elite	H1	√
084	Bawangbian 1			China	indica	Elite	H1	√
086	Dongtingwanxian			China	indica	Elite	H1
088	Yangdao 2			China	indica	Elite	H1	√
089	9311			China	indica	Elite	H1	√
090	Zhendao 5			China	japonica	Elite	H1
092	Jing 87-304			China	japonica	Elite	H1	√
093	Sujing 2			China	japonica	Elite	H1
094	Hongwan 1			China	indica	Elite	H1	√
095	Liushizao			China	indica	Landrace	H1
096	Taidongludao			China	japonica	Elite	H1
098	Muxiqiu			China	japonica	Landrace	H1
099	Taizhongxianxuan 2			China	indica	Elite	H1
100	Dangyu 5			China	indica	Elite	H1	√
101	Chenwan 3			China	japonica	Elite	H1	√
102	Baoxuan 21			China	indica	Elite	H1
103	Youmangzaojing			China	japonica	Landrace	H1
104	Maguzi			China	japonica	Landrace	H3	√
106	Menjiading 2			China	indica	Landrace	H1
109	Laohuzhong			China	japonica	Landrace	H1
110	Nantehao			China	indica	Landrace	H1
111	Wanlixian			China	indica	Landrace	H1
112	Esiniu			China	indica	Landrace	H1	√
113	Jiefangxian			China	indica	Landrace	H2
114	Cunsanli			China	japonica	Landrace	H1
115	Huangkezaonian			China	japonica	Landrace	H1	√
116	Nantiangangjiu			China	japonica	Landrace	H1
117	Benbanggu			China	japonica	Landrace	H1
119	Hongqi 5			China	japonica	Elite	H1
120	Qitoubaigu			China	japonica	Landrace	H1
122	Baikehualuo			China	indica	Landrace	H1	√
123	Muguanuo			China	japonica	Landrace	H1
124	Hanmadao			China	indica	Landrace	H1	√
126	Heidu 4			China	indica	Landrace	H1	√
127	Liuyenian			China	indica	Landrace	H1
128	Baikezaohe			China	indica	Landrace	H1	√
129	Gaoyangdiandao			China	japonica	Landrace	H1	√
130	Chikenuo			China	indica	Landrace	H1	√
131	Aihechi			China	indica	Landrace	H1
132	Haobuka			China	japonica	Landrace	H1	√
133	Haomake			China	japonica	Landrace	H1	√
135	Shanjiugu			China	japonica	Landrace	H1	√
136	Fanhaopi			China	indica	Landrace	H1
137	Lixinjing			China	japonica	Elite	H1
138	Xiangnuo			China	japonica	Landrace	H1	√
139	Niankenuo			China	japonica	Landrace	H1	√
141	Guantuibaihe 1			China	japonica	Landrace	H1	√
142	Baigedao			China	japonica	Landrace	H1	√
143	Tieganwu			China	japonica	Landrace	H1	√
144	Sanlicun			China	japonica	Landrace	H1
146	Simiao			China	indica	Landrace	H1
149	Xuanenchangtan			China	indica	Landrace	H1	√
150	Putaohuang			China	japonica	Landrace	H1	√
151	Xiangdao			China	indica	Landrace	H1
152	Meihuanuo			China	indica	Landrace	H1
153	Younian			China	japonica	Landrace	H1	√
154	Lamujia			China	japonica	Landrace	H1	√
155	Jinzhinuo			China	indica	Landrace	H1
156	Magunuo			China	japonica	Landrace	H1
157	Menjiagao 1			China	japonica	Landrace	H1	√
158	Xiaohonggu			China	indica	Landrace	H1	√
159	Jinxibai			China	indica	Landrace	H1
160	Yanshuichi			China	indica	Landrace	H1	√
162	Jinbaoyin			China	japonica	Landrace	H1	√
163	Hong'ainuo			China	indica	Landrace	H1	√
164	Aizizhan			China	indica	Landrace	H4
167	Zhongnong 4			China	indica	Landrace	H9	√
168	Laohongdao			China	japonica	Landrace	H1	√
169	Wuzidui			China	japonica	Landrace	H1	√
170	Xibainian			China	indica	Landrace	H1	√
171	Dongtingwanxian			China	indica	Elite	H1	√
172	Minbeiwanxian			China	indica	Landrace	H1	√
173	Babaili			China	japonica	Landrace	H1	√
175	Qiyuexian			China	indica	Landrace	H1
177	Yuyannuo			China	japonica	Landrace	H1	√
178	Zegu			China	indica	Landrace	H1	√
180	Mamagu			China	indica	Landrace	H1	√
181	Cungunuo			China	indica	Landrace	H1	√
183	Lengshuigu 2			China	japonica	Landrace	H1
184	Qingke			China	indica	Landrace	H1	√
185	Banjiemang			China	japonica	Landrace	H1	√
187	Wujuhonggu			China	indica	Landrace	H1
189	Nangaogu			China	indica	Landrace	H1	√
190	Hongkezhenuo			China	japonica	Landrace	H1
191	Mowanggunei			China	indica	Landrace	H1
195	Honggu			China	indica	Landrace	H1
196	Zimi			China	japonica	Landrace	H1
197	Qitougu			China	indica	Landrace	H1	√
198	Xianggu			China	japonica	Landrace	H1	√
203	Wenxiangnuo			China	indica	Landrace	H1
204	Ximaxian			China	japonica	Landrace	H1
205	Huangpinuo			China	japonica	Landrace	H1
208	Hongjinghangu			China	japonica	Landrace	H1
209	Haoxiang			China	indica	Landrace	H1
213	Zhonghua 11			China	japonica	Elite	H1	√
214	ACC9	96717		Senegal	O.glaberrima		H18
215	ACC10	105491		Malaysia	O.rufipogon		H9	√
301	Sadu-cho		2254719	Korea	indica	Landrace	H1		＃
302	Dom Sufid		2254723	Iran	Aromatic	Landrace	H1		＃
303	Gerdeh			Iran	japonica	Landrace	H1
304	LiJiangXinTuanHeiGu		2254732	IRRI	japonica	Landrace	H1		＃
305	Azucena		2254730	Philippines	japonica	Landrace	H1		＃
306	Shanhuangzhan 2		2254731	China	indica	Elite	H1		＃
307	Swarna		2254736	India	indica	Elite	H1		＃
308	Zhongzu 14			China	indica	Elite	H1
309	Liaojing 454			China	japonica	Elite	H1
310	Lemont			IRRI	japonica	Elite	H1
311	Fengaizhan			China	indica	Elite	H1
312	Teqing			China	indica	Elite	H1
313	Moroberekan		2254722	Guinea	japonica	Landrace	H1		＃
314	Cypress		2254737	USA	japonica	Elite	H1		＃
315	IR64			IRRI	indica	Elite	H1
316	Tainong 67		2021623	IRRI	japonica	Elite	H1		＃
317	N22		2254720	India	Aus/Boro	Landrace	H1		＃
318	M202		2254738	USA	japonica	Elite	H1		＃
319	Dular		2254725	India	Aus/Boro	Landrace	H1		＃
320	Balila			Italy	japonica	Landrace	H1
321	Nanjing 11			China	indica	Elite	H1
322	02428			China	japonica	Elite	H1
323	IRAT109			Cote d'Ivoire	japonica	Elite	H1
DWR01		80643		India	O.rufipogon		H14	√
DWR02		81886		India	O.rufipogon		H12	√
DWR03		81900		India	O.rufipogon		H11	√
DWR06		83795		India	O.rufipogon		H13	√
DWR10		101984		India	O.nivara		H22
DWR11		103823		China	O.rufipogon		H8	√
DWR12		104599		Sri Lanka	O.rufipogon		H10	√
DWR13		104647		Thailand	O.rufipogon		H20	√
DWR14		104709		India	O.rufipogon		H19	√
DWR15		104969		China	O.nivara		H24
DWR16		105308		India	O.rufipogon		H19	√
DWR18		105375		Thailand	O.rufipogon		H21	√
DWR20		105459		Sri Lanka	O.nivara		H21
DWR21		105708		India	O.nivara		H23
DWR22		105710		India	O.nivara		H23
DWR25		106036		Malaysia	O.rufipogon		H1	√
DWR27	CLR			China	O.rufipogon		H5	√
DWR28		106424		Vietnam	O.rufipogon		H6	√
DWR35	S2032			China	O.rufipogon		H16	√
DWR36	S1069			China	O.rufipogon		H7	√
DWR38	DX23			China	O.rufipogon		H15	√
DWR39	S2055			China	O.rufipogon		H15	√
DWR43	S1007			China	O.rufipogon		H17	√
DWR50		100927		Sierra Leone	O.barthii		H18
