# Supplementary material for: Diversity and selective sweep in the OsAMT1;1 genomic region of rice
Source: BMC Evol Biol. 2011 Mar 8;11:61. doi: 10.1186/1471-2148-11-61 (PMC3062601; doi:10.1186/1471-2148-11-61)
Supplement: Additional file 2 — Table S2: Primers used for PCR amplification and sequencing. The targeted genes with positions relative to OsAMT1;1, annealing temperature, and predicted product size for amplification are listed. [file 1471-2148-11-61-S2.XLS]

## Sheet: Table S2
Additional file 2-Table S2: Primers for amplification and sequencing in this study
Position	Locus	Name	Primer (5'-3')	Annealing temperature (°C)	Product size (bp)
-101.9kb	LOC_Os04g42930	CX83L	TCCCGTCGTCGTCTACAGGT	62	1037
		CX83R	GGACGCAAAAAGGACAGTAAGAC
-74.1kb	LOC_Os04g42980	CX108L	ATTAGGATTGTCATCATCGCAGG	55	932
		CX108R	CCGACAAATGAACAAAATAGCC
-38.5kb	LOC_Os04g43030	CX107L	GTGAGGCTGAAGAAAGGCG	55	889
		CX107R	CAGTTGGTTTGCTGAGAGAGG
-7.3kb	LOC_Os04g43060	CX79L	CTCGCTCAGTAATCGCCTCAT	55	1062
		CX79R	ACTAATAACGGCTGACACAAAATCTT
0kb	LOC_Os04g43070	CX39L	AGCGAGTTCCCTTATTGACCA	55	806
		CX39R	GGTTTTCGCTCCCTGTGTCA
0kb	LOC_Os04g43070	CX91L	GCACATAACCATTTACACGGAG	55	982
		CX91R	CGGAGTAGATGAGGTAGGCG
0kb	LOC_Os04g43070	CX42L	CCAGCGTATCTCCCCAACCT	64	927
		CX42R	GACCACTGCCCGTTGATGC
0kb	LOC_Os04g43070	CX40L	GCAGTTCGTCGCCTACCTCAT	61	1282
		CX40R	CAAGAGAAGCCCAGCAAAAGTG
12.4kb	LOC_Os04g43080	CX80L	TTTTCTACCTCCCCCATCTCG	55	1052
		CX80R	ACTCACAAGTCACACCCAGCAT
27.5kb	LOC_Os04g43130	CX106L	TCTATCGGTCATTGAGGGGTG	55	864
		CX106R	ACCAAGCGTCTCCATTCTCC
49.5kb	LOC_Os04g43160	CX85L	ATGGTTCTCGTAAACTCGTGGAT	57	1021
		CX85R	ATGTTGGTTCACTGCTTCATTCTAA
Position of the first nucleiotide of OsAMT1;1 was considered as 0 kb.
